# Supplementary material for: biochem4j: Integrated and extensible biochemical knowledge through graph databases
Source: PLoS One. 2017 Jul 14;12(7):e0179130. doi: 10.1371/journal.pone.0179130 (PMC5510799; doi:10.1371/journal.pone.0179130)
Supplement: S2 Appendix — (JSON) [file pone.0179130.s002.json]

{
   "columns":[
      "c.name",
      "c.monoisotopic_mass",
      "c.formula",
      "c.charge"
   ],
   "data":[
      {
         "row":[
            "5beta-cholestane-3alpha,7alpha,26-triol",
            420.36035,
            "C27H48O3",
            0
         ],
         "meta":[
            null,
            null,
            null,
            null
         ],
         "graph":{
            "nodes":[

            ],
            "relationships":[

            ]
         }
      },
      {
         "row":[
            "3alpha,7alpha-dihydroxy-5beta-cholestan-26-al",
            418.3447,
            "C27H46O3",
            0
         ],
         "meta":[
            null,
            null,
            null,
            null
         ],
         "graph":{
            "nodes":[

            ],
            "relationships":[

            ]
         }
      },
      {
         "row":[
            "2-(1-hydroxyethyl)thiamine diphosphate",
            469.0712,
            "C14H23N4O8P2S",
            1
         ],
         "meta":[
            null,
            null,
            null,
            null
         ],
         "graph":{
            "nodes":[

            ],
            "relationships":[

            ]
         }
      },
      {
         "row":[
            "Thiamine pyrophosphate",
            425.04498,
            "C12H19N4O7P2S",
            1
         ],
         "meta":[
            null,
            null,
            null,
            null
         ],
         "graph":{
            "nodes":[

            ],
            "relationships":[

            ]
         }
      },
      {
         "row":[
            "alpha,alpha-trehalose 6-phosphate(2-)",
            420.0669,
            "C12H21O14P",
            -2
         ],
         "meta":[
            null,
            null,
            null,
            null
         ],
         "graph":{
            "nodes":[

            ],
            "relationships":[

            ]
         }
      },
      {
         "row":[
            "alpha-D-ribose 1-methylphosphonate 5-triphosphate",
            467.93887,
            "C6H16O16P4",
            0
         ],
         "meta":[
            null,
            null,
            null,
            null
         ],
         "graph":{
            "nodes":[

            ],
            "relationships":[

            ]
         }
      },
      {
         "row":[
            "dATP(4-)",
            486.96954,
            "C10H12N5O12P3",
            -4
         ],
         "meta":[
            null,
            null,
            null,
            null
         ],
         "graph":{
            "nodes":[

            ],
            "relationships":[

            ]
         }
      },
      {
         "row":[
            "dCTP(4-)",
            462.9583,
            "C9H12N3O13P3",
            -4
         ],
         "meta":[
            null,
            null,
            null,
            null
         ],
         "graph":{
            "nodes":[

            ],
            "relationships":[

            ]
         }
      },
      {
         "row":[
            "dTTP(4-)",
            477.95798,
            "C10H13N2O14P3",
            -4
         ],
         "meta":[
            null,
            null,
            null,
            null
         ],
         "graph":{
            "nodes":[

            ],
            "relationships":[

            ]
         }
      },
      {
         "row":[
            "7,8-dihydroneopterin 3'-triphosphate(4-)",
            490.96445,
            "C9H12N5O13P3",
            -4
         ],
         "meta":[
            null,
            null,
            null,
            null
         ],
         "graph":{
            "nodes":[

            ],
            "relationships":[

            ]
         }
      },
      {
         "row":[
            "ADP(3-)",
            424.00595,
            "C10H12N5O10P2",
            -3
         ],
         "meta":[
            null,
            null,
            null,
            null
         ],
         "graph":{
            "nodes":[

            ],
            "relationships":[

            ]
         }
      },
      {
         "row":[
            "adenylyl selenate",
            468.9703,
            "C10H14N5O10PSe",
            0
         ],
         "meta":[
            null,
            null,
            null,
            null
         ],
         "graph":{
            "nodes":[

            ],
            "relationships":[

            ]
         }
      },
      {
         "row":[
            "5'-adenylyl sulfate(2-)",
            425.00424,
            "C10H12N5O10PS",
            -2
         ],
         "meta":[
            null,
            null,
            null,
            null
         ],
         "graph":{
            "nodes":[

            ],
            "relationships":[

            ]
         }
      },
      {
         "row":[
            "10-formyltetrahydrofolate(2-)",
            471.15024,
            "C20H21N7O7",
            -2
         ],
         "meta":[
            null,
            null,
            null,
            null
         ],
         "graph":{
            "nodes":[

            ],
            "relationships":[

            ]
         }
      },
      {
         "row":[
            "(6S)-5,6,7,8-tetrahydrofolate(2-)",
            443.15533,
            "C19H21N7O6",
            -2
         ],
         "meta":[
            null,
            null,
            null,
            null
         ],
         "graph":{
            "nodes":[

            ],
            "relationships":[

            ]
         }
      },
      {
         "row":[
            "UDP(3-)",
            400.97873,
            "C9H11N2O12P2",
            -3
         ],
         "meta":[
            null,
            null,
            null,
            null
         ],
         "graph":{
            "nodes":[

            ],
            "relationships":[

            ]
         }
      },
      {
         "row":[
            "dUTP(4-)",
            463.94232,
            "C9H11N2O14P3",
            -4
         ],
         "meta":[
            null,
            null,
            null,
            null
         ],
         "graph":{
            "nodes":[

            ],
            "relationships":[

            ]
         }
      },
      {
         "row":[
            "leukotriene D4(1-)",
            495.25287,
            "C25H39N2O6S",
            -1
         ],
         "meta":[
            null,
            null,
            null,
            null
         ],
         "graph":{
            "nodes":[

            ],
            "relationships":[

            ]
         }
      },
      {
         "row":[
            "dITP(4-)",
            487.95355,
            "C10H11N4O13P3",
            -4
         ],
         "meta":[
            null,
            null,
            null,
            null
         ],
         "graph":{
            "nodes":[

            ],
            "relationships":[

            ]
         }
      },
      {
         "row":[
            "UTP(4-)",
            479.93723,
            "C9H11N2O15P3",
            -4
         ],
         "meta":[
            null,
            null,
            null,
            null
         ],
         "graph":{
            "nodes":[

            ],
            "relationships":[

            ]
         }
      },
      {
         "row":[
            "CTP(4-)",
            478.95322,
            "C9H12N3O14P3",
            -4
         ],
         "meta":[
            null,
            null,
            null,
            null
         ],
         "graph":{
            "nodes":[

            ],
            "relationships":[

            ]
         }
      },
      {
         "row":[
            "(6R)-5,10-methylenetetrahydrofolate(2-)",
            455.15533,
            "C20H21N7O6",
            -2
         ],
         "meta":[
            null,
            null,
            null,
            null
         ],
         "graph":{
            "nodes":[

            ],
            "relationships":[

            ]
         }
      },
      {
         "row":[
            "FMN(3-)",
            453.08115,
            "C17H18N4O9P",
            -3
         ],
         "meta":[
            null,
            null,
            null,
            null
         ],
         "graph":{
            "nodes":[

            ],
            "relationships":[

            ]
         }
      },
      {
         "row":[
            "Amygdalin",
            457.15842,
            "C20H27NO11",
            0
         ],
         "meta":[
            null,
            null,
            null,
            null
         ],
         "graph":{
            "nodes":[

            ],
            "relationships":[

            ]
         }
      },
      {
         "row":[
            "CMP-2-trimethylaminoethylphosphonate",
            473.12024,
            "C14H27N4O10P2",
            1
         ],
         "meta":[
            null,
            null,
            null,
            null
         ],
         "graph":{
            "nodes":[

            ],
            "relationships":[

            ]
         }
      },
      {
         "row":[
            "CDP-choline(1-)",
            487.09952,
            "C14H25N4O11P2",
            -1
         ],
         "meta":[
            null,
            null,
            null,
            null
         ],
         "graph":{
            "nodes":[

            ],
            "relationships":[

            ]
         }
      },
      {
         "row":[
            "GDP(3-)",
            440.00085,
            "C10H12N5O11P2",
            -3
         ],
         "meta":[
            null,
            null,
            null,
            null
         ],
         "graph":{
            "nodes":[

            ],
            "relationships":[

            ]
         }
      },
      {
         "row":[
            "dADP(3-)",
            408.01102,
            "C10H12N5O9P2",
            -3
         ],
         "meta":[
            null,
            null,
            null,
            null
         ],
         "graph":{
            "nodes":[

            ],
            "relationships":[

            ]
         }
      },
      {
         "row":[
            "IDP(3-)",
            424.98996,
            "C10H11N4O11P2",
            -3
         ],
         "meta":[
            null,
            null,
            null,
            null
         ],
         "graph":{
            "nodes":[

            ],
            "relationships":[

            ]
         }
      },
      {
         "row":[
            "dGDP(2-)",
            424.00595,
            "C10H12N5O10P2",
            -3
         ],
         "meta":[
            null,
            null,
            null,
            null
         ],
         "graph":{
            "nodes":[

            ],
            "relationships":[

            ]
         }
      },
      {
         "row":[
            "Reduced Vitamin K",
            470.376,
            "C31H50O3",
            0
         ],
         "meta":[
            null,
            null,
            null,
            null
         ],
         "graph":{
            "nodes":[

            ],
            "relationships":[

            ]
         }
      },
      {
         "row":[
            "phyllohydroquinone",
            452.36542,
            "C31H48O2",
            0
         ],
         "meta":[
            null,
            null,
            null,
            null
         ],
         "graph":{
            "nodes":[

            ],
            "relationships":[

            ]
         }
      },
      {
         "row":[
            "phylloquinone",
            450.3498,
            "C31H46O2",
            0
         ],
         "meta":[
            null,
            null,
            null,
            null
         ],
         "graph":{
            "nodes":[

            ],
            "relationships":[

            ]
         }
      },
      {
         "row":[
            "cholate",
            407.27975,
            "C24H39O5",
            -1
         ],
         "meta":[
            null,
            null,
            null,
            null
         ],
         "graph":{
            "nodes":[

            ],
            "relationships":[

            ]
         }
      },
      {
         "row":[
            "3alpha,12alpha-dihydroxy-7-oxo-5beta-cholanic acid",
            406.2719,
            "C24H38O5",
            0
         ],
         "meta":[
            null,
            null,
            null,
            null
         ],
         "graph":{
            "nodes":[

            ],
            "relationships":[

            ]
         }
      },
      {
         "row":[
            "6-phospho-beta-D-glucosyl-(1->4)-beta-D-glucose",
            422.08255,
            "C12H23O14P",
            0
         ],
         "meta":[
            null,
            null,
            null,
            null
         ],
         "graph":{
            "nodes":[

            ],
            "relationships":[

            ]
         }
      },
      {
         "row":[
            "alpha,beta-Dihydroxyethyl-TPP",
            484.0583,
            "C14H22N4O9P2S",
            0
         ],
         "meta":[
            null,
            null,
            null,
            null
         ],
         "graph":{
            "nodes":[

            ],
            "relationships":[

            ]
         }
      },
      {
         "row":[
            "FMNH2(2-)",
            456.1046,
            "C17H21N4O9P",
            -2
         ],
         "meta":[
            null,
            null,
            null,
            null
         ],
         "graph":{
            "nodes":[

            ],
            "relationships":[

            ]
         }
      },
      {
         "row":[
            "2-phytyl-1,4-naphthoquinone",
            436.33414,
            "C30H44O2",
            0
         ],
         "meta":[
            null,
            null,
            null,
            null
         ],
         "graph":{
            "nodes":[

            ],
            "relationships":[

            ]
         }
      },
      {
         "row":[
            "kanamycin B(5+)",
            488.29318,
            "C18H42N5O10",
            5
         ],
         "meta":[
            null,
            null,
            null,
            null
         ],
         "graph":{
            "nodes":[

            ],
            "relationships":[

            ]
         }
      },
      {
         "row":[
            "propanoyl-AMP",
            403.0893,
            "C13H18N5O8P",
            0
         ],
         "meta":[
            null,
            null,
            null,
            null
         ],
         "graph":{
            "nodes":[

            ],
            "relationships":[

            ]
         }
      },
      {
         "row":[
            "S-(2,2-Dichloro-1-hydroxy)ethyl glutathione",
            419.03207,
            "C12H19Cl2N3O7S",
            0
         ],
         "meta":[
            null,
            null,
            null,
            null
         ],
         "graph":{
            "nodes":[

            ],
            "relationships":[

            ]
         }
      },
      {
         "row":[
            "1-Nitro-5-glutathionyl-6-hydroxy-5,6-dihydronaphthalene",
            496.1264,
            "C20H24N4O9S",
            0
         ],
         "meta":[
            null,
            null,
            null,
            null
         ],
         "graph":{
            "nodes":[

            ],
            "relationships":[

            ]
         }
      },
      {
         "row":[
            "(1S)-Hydroxy-(2S)-glutathionyl-1,2-dihydronaphthalene",
            451.14133,
            "C20H25N3O7S",
            0
         ],
         "meta":[
            null,
            null,
            null,
            null
         ],
         "graph":{
            "nodes":[

            ],
            "relationships":[

            ]
         }
      },
      {
         "row":[
            "(1R)-Hydroxy-(2R)-glutathionyl-1,2-dihydronaphthalene",
            451.14133,
            "C20H25N3O7S",
            0
         ],
         "meta":[
            null,
            null,
            null,
            null
         ],
         "graph":{
            "nodes":[

            ],
            "relationships":[

            ]
         }
      },
      {
         "row":[
            "(1R)-Glutathionyl-(2R)-hydroxy-1,2-dihydronaphthalene",
            451.14133,
            "C20H25N3O7S",
            0
         ],
         "meta":[
            null,
            null,
            null,
            null
         ],
         "graph":{
            "nodes":[

            ],
            "relationships":[

            ]
         }
      },
      {
         "row":[
            "3,4-Dihydro-3-hydroxy-4-S-glutathionyl bromobenzene",
            479.0362,
            "C16H22BrN3O7S",
            0
         ],
         "meta":[
            null,
            null,
            null,
            null
         ],
         "graph":{
            "nodes":[

            ],
            "relationships":[

            ]
         }
      },
      {
         "row":[
            "S-(1,2-Dichlorovinyl)glutathione",
            401.0215,
            "C12H17Cl2N3O6S",
            0
         ],
         "meta":[
            null,
            null,
            null,
            null
         ],
         "graph":{
            "nodes":[

            ],
            "relationships":[

            ]
         }
      },
      {
         "row":[
            "2,3-Dihydro-2-S-glutathionyl-3-hydroxy bromobenzene",
            479.0362,
            "C16H22BrN3O7S",
            0
         ],
         "meta":[
            null,
            null,
            null,
            null
         ],
         "graph":{
            "nodes":[

            ],
            "relationships":[

            ]
         }
      },
      {
         "row":[
            "1-Nitro-7-glutathionyl-8-hydroxy-7,8-dihydronaphthalene",
            496.1264,
            "C20H24N4O9S",
            0
         ],
         "meta":[
            null,
            null,
            null,
            null
         ],
         "graph":{
            "nodes":[

            ],
            "relationships":[

            ]
         }
      },
      {
         "row":[
            "1-Nitro-5-hydroxy-6-glutathionyl-5,6-dihydronaphthalene",
            496.1264,
            "C20H24N4O9S",
            0
         ],
         "meta":[
            null,
            null,
            null,
            null
         ],
         "graph":{
            "nodes":[

            ],
            "relationships":[

            ]
         }
      },
      {
         "row":[
            "1-Nitro-7-hydroxy-8-glutathionyl-7,8-dihydronaphthalene",
            496.1264,
            "C20H24N4O9S",
            0
         ],
         "meta":[
            null,
            null,
            null,
            null
         ],
         "graph":{
            "nodes":[

            ],
            "relationships":[

            ]
         }
      },
      {
         "row":[
            "sucrose 6(F)-phosphate(2-)",
            420.0669,
            "C12H21O14P",
            -2
         ],
         "meta":[
            null,
            null,
            null,
            null
         ],
         "graph":{
            "nodes":[

            ],
            "relationships":[

            ]
         }
      },
      {
         "row":[
            "5-methyltetrahydrofolate(2-)",
            457.171,
            "C20H23N7O6",
            -2
         ],
         "meta":[
            null,
            null,
            null,
            null
         ],
         "graph":{
            "nodes":[

            ],
            "relationships":[

            ]
         }
      },
      {
         "row":[
            "dihydrofolate(2-)",
            441.13968,
            "C19H19N7O6",
            -2
         ],
         "meta":[
            null,
            null,
            null,
            null
         ],
         "graph":{
            "nodes":[

            ],
            "relationships":[

            ]
         }
      },
      {
         "row":[
            "folate(2-)",
            439.12402,
            "C19H17N7O6",
            -2
         ],
         "meta":[
            null,
            null,
            null,
            null
         ],
         "graph":{
            "nodes":[

            ],
            "relationships":[

            ]
         }
      },
      {
         "row":[
            "(6R)-5,10-methenyltetrahydrofolate",
            454.1475,
            "C20H20N7O6",
            -1
         ],
         "meta":[
            null,
            null,
            null,
            null
         ],
         "graph":{
            "nodes":[

            ],
            "relationships":[

            ]
         }
      },
      {
         "row":[
            "adenosine 3',5'-bismonophosphate(4-)",
            422.9981,
            "C10H11N5O10P2",
            -4
         ],
         "meta":[
            null,
            null,
            null,
            null
         ],
         "graph":{
            "nodes":[

            ],
            "relationships":[

            ]
         }
      },
      {
         "row":[
            "N,N'-diacetylchitobiose",
            424.1693,
            "C16H28N2O11",
            0
         ],
         "meta":[
            null,
            null,
            null,
            null
         ],
         "graph":{
            "nodes":[

            ],
            "relationships":[

            ]
         }
      },
      {
         "row":[
            "2,3-dihydroxybenzoyl 5'-adenylate(1-)",
            482.0713,
            "C17H17N5O10P",
            -1
         ],
         "meta":[
            null,
            null,
            null,
            null
         ],
         "graph":{
            "nodes":[

            ],
            "relationships":[

            ]
         }
      },
      {
         "row":[
            "SAICAR(4-)",
            450.04242,
            "C13H15N4O12P",
            -4
         ],
         "meta":[
            null,
            null,
            null,
            null
         ],
         "graph":{
            "nodes":[

            ],
            "relationships":[

            ]
         }
      },
      {
         "row":[
            "2'-deoxyinosine-5'-diphosphate(3-)",
            408.99506,
            "C10H11N4O10P2",
            -3
         ],
         "meta":[
            null,
            null,
            null,
            null
         ],
         "graph":{
            "nodes":[

            ],
            "relationships":[

            ]
         }
      },
      {
         "row":[
            "2'-deoxy-5-hydroxymethyl-CTP",
            497.00015,
            "C10H18N3O14P3",
            0
         ],
         "meta":[
            null,
            null,
            null,
            null
         ],
         "graph":{
            "nodes":[

            ],
            "relationships":[

            ]
         }
      },
      {
         "row":[
            "2'-deoxy-5-hydroxymethyl-CDP",
            417.03384,
            "C10H17N3O11P2",
            0
         ],
         "meta":[
            null,
            null,
            null,
            null
         ],
         "graph":{
            "nodes":[

            ],
            "relationships":[

            ]
         }
      },
      {
         "row":[
            "N(6)-(1,2-dicarboxylatoethyl)-AMP(4-)",
            459.04276,
            "C14H14N5O11P",
            -4
         ],
         "meta":[
            null,
            null,
            null,
            null
         ],
         "graph":{
            "nodes":[

            ],
            "relationships":[

            ]
         }
      },
      {
         "row":[
            "L-threonylcarbamoyladenylate",
            492.1006,
            "C15H21N6O11P",
            0
         ],
         "meta":[
            null,
            null,
            null,
            null
         ],
         "graph":{
            "nodes":[

            ],
            "relationships":[

            ]
         }
      },
      {
         "row":[
            "alpha-maltose 6'-phosphate(2-)",
            420.0669,
            "C12H21O14P",
            -2
         ],
         "meta":[
            null,
            null,
            null,
            null
         ],
         "graph":{
            "nodes":[

            ],
            "relationships":[

            ]
         }
      },
      {
         "row":[
            "glutathionylspermidinium(2+)",
            436.2468,
            "C17H36N6O5S",
            2
         ],
         "meta":[
            null,
            null,
            null,
            null
         ],
         "graph":{
            "nodes":[

            ],
            "relationships":[

            ]
         }
      },
      {
         "row":[
            "S-Glutathionyl-L-cysteine",
            426.08792,
            "C13H22N4O8S2",
            0
         ],
         "meta":[
            null,
            null,
            null,
            null
         ],
         "graph":{
            "nodes":[

            ],
            "relationships":[

            ]
         }
      },
      {
         "row":[
            "L-adenosylselenomethionine zwitterion",
            441.09546,
            "C15H23N6O5Se",
            1
         ],
         "meta":[
            null,
            null,
            null,
            null
         ],
         "graph":{
            "nodes":[

            ],
            "relationships":[

            ]
         }
      },
      {
         "row":[
            "(6S)-5-formyltetrahydrofolic acid",
            473.1659,
            "C20H23N7O7",
            0
         ],
         "meta":[
            null,
            null,
            null,
            null
         ],
         "graph":{
            "nodes":[

            ],
            "relationships":[

            ]
         }
      },
      {
         "row":[
            "taurochenodeoxycholate",
            498.28894,
            "C26H44NO6S",
            -1
         ],
         "meta":[
            null,
            null,
            null,
            null
         ],
         "graph":{
            "nodes":[

            ],
            "relationships":[

            ]
         }
      },
      {
         "row":[
            "glycochenodeoxycholic acid",
            449.31412,
            "C26H43NO5",
            0
         ],
         "meta":[
            null,
            null,
            null,
            null
         ],
         "graph":{
            "nodes":[

            ],
            "relationships":[

            ]
         }
      },
      {
         "row":[
            "taurodeoxycholic acid",
            499.29675,
            "C26H45NO6S",
            0
         ],
         "meta":[
            null,
            null,
            null,
            null
         ],
         "graph":{
            "nodes":[

            ],
            "relationships":[

            ]
         }
      },
      {
         "row":[
            "glycodeoxycholate",
            448.3063,
            "C26H42NO5",
            -1
         ],
         "meta":[
            null,
            null,
            null,
            null
         ],
         "graph":{
            "nodes":[

            ],
            "relationships":[

            ]
         }
      },
      {
         "row":[
            "glycocholate",
            464.3012,
            "C26H42NO6",
            -1
         ],
         "meta":[
            null,
            null,
            null,
            null
         ],
         "graph":{
            "nodes":[

            ],
            "relationships":[

            ]
         }
      },
      {
         "row":[
            "N-acetyl-beta-D-glucosaminyl-(1->4)-N-acetyl-beta-D-glucosamine",
            424.1693,
            "C16H28N2O11",
            0
         ],
         "meta":[
            null,
            null,
            null,
            null
         ],
         "graph":{
            "nodes":[

            ],
            "relationships":[

            ]
         }
      },
      {
         "row":[
            "epoxyqueuosine 5'-phosphate zwitterion residue",
            487.11044,
            "C17H22N5O10P",
            0
         ],
         "meta":[
            null,
            null,
            null,
            null
         ],
         "graph":{
            "nodes":[

            ],
            "relationships":[

            ]
         }
      },
      {
         "row":[
            "3'-(L-aspartate)adenylyl(1-) group",
            444.07947,
            "C14H17N6O9P",
            -1
         ],
         "meta":[
            null,
            null,
            null,
            null
         ],
         "graph":{
            "nodes":[

            ],
            "relationships":[

            ]
         }
      },
      {
         "row":[
            "(2R)-CDP-glycerol(2-)",
            475.0393,
            "C12H19N3O13P2",
            -2
         ],
         "meta":[
            null,
            null,
            null,
            null
         ],
         "graph":{
            "nodes":[

            ],
            "relationships":[

            ]
         }
      },
      {
         "row":[
            "3'-(L-seryl)adenylyl(1-) group",
            416.08453,
            "C13H17N6O8P",
            -1
         ],
         "meta":[
            null,
            null,
            null,
            null
         ],
         "graph":{
            "nodes":[

            ],
            "relationships":[

            ]
         }
      },
      {
         "row":[
            "3'-(L-selenocysteinyl)adenylyl(1-) group",
            474.01212,
            "C13H17N6O7PSe",
            -1
         ],
         "meta":[
            null,
            null,
            null,
            null
         ],
         "graph":{
            "nodes":[

            ],
            "relationships":[

            ]
         }
      },
      {
         "row":[
            "3'-(L-histidyl)adenylyl(1-) group",
            466.11142,
            "C16H19N8O7P",
            -1
         ],
         "meta":[
            null,
            null,
            null,
            null
         ],
         "graph":{
            "nodes":[

            ],
            "relationships":[

            ]
         }
      },
      {
         "row":[
            "O-(pantetheine-4'-phosphoryl)serine(1-) residue",
            426.11,
            "C14H25N3O8PS",
            -1
         ],
         "meta":[
            null,
            null,
            null,
            null
         ],
         "graph":{
            "nodes":[

            ],
            "relationships":[

            ]
         }
      },
      {
         "row":[
            "3'-(L-leucyl)adenylyl zwitterionic group",
            443.1444,
            "C16H24N6O7P",
            0
         ],
         "meta":[
            null,
            null,
            null,
            null
         ],
         "graph":{
            "nodes":[

            ],
            "relationships":[

            ]
         }
      },
      {
         "row":[
            "queuosine 5'-phosphate zwitterion residue",
            471.1155,
            "C17H22N5O9P",
            0
         ],
         "meta":[
            null,
            null,
            null,
            null
         ],
         "graph":{
            "nodes":[

            ],
            "relationships":[

            ]
         }
      },
      {
         "row":[
            "3'-(L-arginyl)adenylyl(1+) group",
            487.16928,
            "C16H26N9O7P",
            1
         ],
         "meta":[
            null,
            null,
            null,
            null
         ],
         "graph":{
            "nodes":[

            ],
            "relationships":[

            ]
         }
      },
      {
         "row":[
            "2-methylthio-N(6)-dimethylallyladenine 5'-monophosphate(1-) residue",
            442.09503,
            "C16H21N5O6PS",
            -1
         ],
         "meta":[
            null,
            null,
            null,
            null
         ],
         "graph":{
            "nodes":[

            ],
            "relationships":[

            ]
         }
      },
      {
         "row":[
            "2-thio-N(6)-dimethylallyladenine 5'-monophosphate(1-) residue",
            428.07938,
            "C15H19N5O6PS",
            -1
         ],
         "meta":[
            null,
            null,
            null,
            null
         ],
         "graph":{
            "nodes":[

            ],
            "relationships":[

            ]
         }
      },
      {
         "row":[
            "3'-(L-isoleucyl)adenylyl zwitterionic group",
            443.1444,
            "C16H24N6O7P",
            0
         ],
         "meta":[
            null,
            null,
            null,
            null
         ],
         "graph":{
            "nodes":[

            ],
            "relationships":[

            ]
         }
      },
      {
         "row":[
            "O-adenyl-L-tyrosine(1-) residue",
            491.10803,
            "C19H20N6O8P",
            -1
         ],
         "meta":[
            null,
            null,
            null,
            null
         ],
         "graph":{
            "nodes":[

            ],
            "relationships":[

            ]
         }
      },
      {
         "row":[
            "3'-(N-formyl-L-methionyl)adenylyl(1-) group",
            488.08792,
            "C16H21N6O8PS",
            -1
         ],
         "meta":[
            null,
            null,
            null,
            null
         ],
         "graph":{
            "nodes":[

            ],
            "relationships":[

            ]
         }
      },
      {
         "row":[
            "3'-(L-methionyl)adenylyl zwitterionic group",
            461.10083,
            "C15H22N6O7PS",
            0
         ],
         "meta":[
            null,
            null,
            null,
            null
         ],
         "graph":{
            "nodes":[

            ],
            "relationships":[

            ]
         }
      },
      {
         "row":[
            "3'-(L-tyrosyl)adenylyl(1-) group",
            492.11584,
            "C19H21N6O8P",
            -1
         ],
         "meta":[
            null,
            null,
            null,
            null
         ],
         "graph":{
            "nodes":[

            ],
            "relationships":[

            ]
         }
      },
      {
         "row":[
            "N(6)-L-threonylcarbamoyladenine 5'-monophosphate(2-) residue",
            472.07437,
            "C15H17N6O10P",
            -2
         ],
         "meta":[
            null,
            null,
            null,
            null
         ],
         "graph":{
            "nodes":[

            ],
            "relationships":[

            ]
         }
      },
      {
         "row":[
            "3'-(L-glutamate)adenylyl(1-) group",
            458.09512,
            "C15H19N6O9P",
            -1
         ],
         "meta":[
            null,
            null,
            null,
            null
         ],
         "graph":{
            "nodes":[

            ],
            "relationships":[

            ]
         }
      },
      {
         "row":[
            "3'-(L-phenylalanyl)adenylyl(1-) group",
            476.12094,
            "C19H21N6O7P",
            -1
         ],
         "meta":[
            null,
            null,
            null,
            null
         ],
         "graph":{
            "nodes":[

            ],
            "relationships":[

            ]
         }
      },
      {
         "row":[
            "3'-(L-threonyl)adenylyl(1-) group",
            430.1002,
            "C14H19N6O8P",
            -1
         ],
         "meta":[
            null,
            null,
            null,
            null
         ],
         "graph":{
            "nodes":[

            ],
            "relationships":[

            ]
         }
      },
      {
         "row":[
            "3'-(L-prolyl)adenylyl zwitterionic group",
            427.1131,
            "C15H20N6O7P",
            0
         ],
         "meta":[
            null,
            null,
            null,
            null
         ],
         "graph":{
            "nodes":[

            ],
            "relationships":[

            ]
         }
      },
      {
         "row":[
            "3'-(L-glutaminyl)adenylyl zwitterionic group",
            458.11893,
            "C15H21N7O8P",
            0
         ],
         "meta":[
            null,
            null,
            null,
            null
         ],
         "graph":{
            "nodes":[

            ],
            "relationships":[

            ]
         }
      },
      {
         "row":[
            "3'-(L-cysteinyl)adenylyl zwitterionic group",
            433.06952,
            "C13H18N6O7PS",
            0
         ],
         "meta":[
            null,
            null,
            null,
            null
         ],
         "graph":{
            "nodes":[

            ],
            "relationships":[

            ]
         }
      },
      {
         "row":[
            "3'-(L-alanyl)adenylyl zwitterionic group",
            401.09747,
            "C13H18N6O7P",
            0
         ],
         "meta":[
            null,
            null,
            null,
            null
         ],
         "graph":{
            "nodes":[

            ],
            "relationships":[

            ]
         }
      },
      {
         "row":[
            "kanamycin A(4+)",
            488.26935,
            "C18H40N4O11",
            4
         ],
         "meta":[
            null,
            null,
            null,
            null
         ],
         "graph":{
            "nodes":[

            ],
            "relationships":[

            ]
         }
      },
      {
         "row":[
            "3'-(L-asparaginyl)adenylyl(1-) group",
            443.09546,
            "C14H18N7O8P",
            -1
         ],
         "meta":[
            null,
            null,
            null,
            null
         ],
         "graph":{
            "nodes":[

            ],
            "relationships":[

            ]
         }
      },
      {
         "row":[
            "5-carboxymethylaminomethyl-2'-O-methyluridine 5'-monophosphate(1-) residue",
            406.06516,
            "C13H17N3O10P",
            -1
         ],
         "meta":[
            null,
            null,
            null,
            null
         ],
         "graph":{
            "nodes":[

            ],
            "relationships":[

            ]
         }
      },
      {
         "row":[
            "3'-(L-lysyl)adenylyl(1+) group",
            459.16315,
            "C16H26N7O7P",
            1
         ],
         "meta":[
            null,
            null,
            null,
            null
         ],
         "graph":{
            "nodes":[

            ],
            "relationships":[

            ]
         }
      },
      {
         "row":[
            "3'-(L-valyl)adenylyl zwitterionic group",
            429.12875,
            "C15H22N6O7P",
            0
         ],
         "meta":[
            null,
            null,
            null,
            null
         ],
         "graph":{
            "nodes":[

            ],
            "relationships":[

            ]
         }
      },
      {
         "row":[
            "N(6)-[(R)-S(8)-succinyldihydrolipoyl]-L-lysine(1-) residue",
            417.1518,
            "C18H29N2O5S2",
            -1
         ],
         "meta":[
            null,
            null,
            null,
            null
         ],
         "graph":{
            "nodes":[

            ],
            "relationships":[

            ]
         }
      },
      {
         "row":[
            "lysidine monophosphate zwitterion residue",
            433.13626,
            "C15H24N5O8P",
            0
         ],
         "meta":[
            null,
            null,
            null,
            null
         ],
         "graph":{
            "nodes":[

            ],
            "relationships":[

            ]
         }
      },
      {
         "row":[
            "glycyl-AMP(1-) residue",
            402.0689,
            "C12H15N6O8P",
            -1
         ],
         "meta":[
            null,
            null,
            null,
            null
         ],
         "graph":{
            "nodes":[

            ],
            "relationships":[

            ]
         }
      },
      {
         "row":[
            "6-phosphonato-beta-D-glucosyl-(1->4)-D-glucose(2-)",
            420.0669,
            "C12H21O14P",
            -2
         ],
         "meta":[
            null,
            null,
            null,
            null
         ],
         "graph":{
            "nodes":[

            ],
            "relationships":[

            ]
         }
      }
   ],
   "stats":{
      "contains_updates":false,
      "nodes_created":0,
      "nodes_deleted":0,
      "properties_set":0,
      "relationships_created":0,
      "relationship_deleted":0,
      "labels_added":0,
      "labels_removed":0,
      "indexes_added":0,
      "indexes_removed":0,
      "constraints_added":0,
      "constraints_removed":0
   },
   "plan":{
      "root":{
         "operatorType":"ProduceResults",
         "runtime-impl":"INTERPRETED",
         "planner-impl":"IDP",
         "DbHits":0,
         "Rows":111,
         "version":"CYPHER 3.0",
         "KeyNames":"c.name, c.monoisotopic_mass, c.formula, c.charge",
         "EstimatedRows":0.5453967639612167,
         "planner":"COST",
         "runtime":"INTERPRETED",
         "identifiers":[
            "c.charge",
            "c.formula",
            "c.monoisotopic_mass",
            "c.name"
         ],
         "children":[
            {
               "operatorType":"Distinct",
               "KeyNames":"c.name, c.monoisotopic_mass, c.formula, c.charge",
               "EstimatedRows":0.5453967639612167,
               "Rows":111,
               "DbHits":49456,
               "identifiers":[
                  "c.charge",
                  "c.formula",
                  "c.monoisotopic_mass",
                  "c.name"
               ],
               "children":[
                  {
                     "operatorType":"Filter",
                     "LegacyExpression":"c:Chemical AND AndedPropertyComparablePredicates(c,c.monoisotopic_mass,c.monoisotopic_mass < {  AUTOINT2}, c.monoisotopic_mass > {  AUTOINT1}) AND NOT(anon[19] == is_a)",
                     "EstimatedRows":0.5741018568012808,
                     "Rows":12364,
                     "DbHits":514251,
                     "identifiers":[
                        "  UNNAMED75",
                        "is_a",
                        "  UNNAMED48",
                        "  UNNAMED110",
                        "  UNNAMED37",
                        "  UNNAMED19",
                        "  UNNAMED90",
                        "c",
                        "  UNNAMED66"
                     ],
                     "children":[
                        {
                           "operatorType":"Expand(All)",
                           "ExpandExpression":"(  UNNAMED37)-[  UNNAMED19:has_reactant]->(c)",
                           "EstimatedRows":10.631515866690386,
                           "Rows":179492,
                           "DbHits":265611,
                           "identifiers":[
                              "  UNNAMED75",
                              "is_a",
                              "  UNNAMED48",
                              "  UNNAMED110",
                              "  UNNAMED37",
                              "  UNNAMED19",
                              "  UNNAMED90",
                              "c",
                              "  UNNAMED66"
                           ],
                           "children":[
                              {
                                 "operatorType":"Filter",
                                 "LegacyExpression":"NOT(anon[48] == is_a) AND anon[37]:Reaction",
                                 "EstimatedRows":4.7229057617070085,
                                 "Rows":86119,
                                 "DbHits":86119,
                                 "identifiers":[
                                    "  UNNAMED75",
                                    "is_a",
                                    "  UNNAMED48",
                                    "  UNNAMED110",
                                    "  UNNAMED37",
                                    "  UNNAMED90",
                                    "  UNNAMED66"
                                 ],
                                 "children":[
                                    {
                                       "operatorType":"Expand(All)",
                                       "ExpandExpression":"(  UNNAMED66)<-[  UNNAMED48:catalysed_by]-(  UNNAMED37)",
                                       "EstimatedRows":4.722905761707009,
                                       "Rows":86119,
                                       "DbHits":108564,
                                       "identifiers":[
                                          "  UNNAMED75",
                                          "is_a",
                                          "  UNNAMED48",
                                          "  UNNAMED110",
                                          "  UNNAMED37",
                                          "  UNNAMED90",
                                          "  UNNAMED66"
                                       ],
                                       "children":[
                                          {
                                             "operatorType":"Filter",
                                             "LegacyExpression":"NOT(anon[75] == is_a) AND anon[66]:Enzyme",
                                             "EstimatedRows":1.5894053972839846,
                                             "Rows":22445,
                                             "DbHits":22445,
                                             "identifiers":[
                                                "  UNNAMED75",
                                                "is_a",
                                                "  UNNAMED110",
                                                "  UNNAMED90",
                                                "  UNNAMED66"
                                             ],
                                             "children":[
                                                {
                                                   "operatorType":"Expand(All)",
                                                   "ExpandExpression":"(  UNNAMED90)-[  UNNAMED75:expresses]->(  UNNAMED66)",
                                                   "EstimatedRows":1.5894053972839846,
                                                   "Rows":22445,
                                                   "DbHits":24930,
                                                   "identifiers":[
                                                      "  UNNAMED75",
                                                      "is_a",
                                                      "  UNNAMED110",
                                                      "  UNNAMED90",
                                                      "  UNNAMED66"
                                                   ],
                                                   "children":[
                                                      {
                                                         "operatorType":"Filter",
                                                         "LegacyExpression":"anon[90]:Organism",
                                                         "EstimatedRows":0.9999993524393934,
                                                         "Rows":2485,
                                                         "DbHits":2485,
                                                         "identifiers":[
                                                            "  UNNAMED110",
                                                            "  UNNAMED90",
                                                            "is_a"
                                                         ],
                                                         "children":[
                                                            {
                                                               "operatorType":"Expand(All)",
                                                               "ExpandExpression":"(  UNNAMED110)<-[is_a:]-(  UNNAMED90)",
                                                               "EstimatedRows":0.9999993524393933,
                                                               "Rows":2485,
                                                               "DbHits":2486,
                                                               "identifiers":[
                                                                  "  UNNAMED110",
                                                                  "  UNNAMED90",
                                                                  "is_a"
                                                               ],
                                                               "children":[
                                                                  {
                                                                     "operatorType":"NodeUniqueIndexSeek",
                                                                     "Index":":Organism(taxonomy)",
                                                                     "EstimatedRows":1.0000000000000002,
                                                                     "Rows":1,
                                                                     "DbHits":2,
                                                                     "identifiers":[
                                                                        "  UNNAMED110"
                                                                     ],
                                                                     "children":[

                                                                     ]
                                                                  }
                                                               ]
                                                            }
                                                         ]
                                                      }
                                                   ]
                                                }
                                             ]
                                          }
                                       ]
                                    }
                                 ]
                              }
                           ]
                        }
                     ]
                  }
               ]
            }
         ]
      }
   }
}
